# Supplementary material for: Evolutionarily new genes in humans with disease phenotypes reveal functional enrichment patterns shaped by adaptive innovation and sexual selection
Source: Genome Res. 2025 Mar;35(3):379–92. doi: 10.1101/gr.279498.124 (PMC11960464; doi:10.1101/gr.279498.124)
Supplement: Supplement 13 [file Supplemental_Code.zip]

Archive with 1 entries (1 files):
- Supplemental_Code.script
