# Supplementary material for: Evolutionarily new genes in humans with disease phenotypes reveal functional enrichment patterns shaped by adaptive innovation and sexual selection
Source: Genome Res. 2025 Mar;35(3):379–92. doi: 10.1101/gr.279498.124 (PMC11960464; doi:10.1101/gr.279498.124)
Supplement: Supplement 13 [file Supplemental_Code.zip › Supplemental_Code.script]

#loading data in R
> lr=read.table("./foler/19665.18086ensid.symbol.chr.opnop.yzdating_plus43Ydating.k9ensgenlen.k10peplen.sameasabove.23raregnomad0.0001"

#The relationship between DNVs gene burden and gene ages
> cor.test(lr$V21,lr$V17)

	Pearson's product-moment correlation

data:  lr$V21 and lr$V17
t = 14.651, df = 12257, p-value < 2.2e-16
alternative hypothesis: true correlation is not equal to 0
95 percent confidence interval:
 0.1137508 0.1485461
sample estimates:
      cor 
0.1311889 

#The relationship between the number of DNVs per nucleiotide and gene ages
>cor.test(lr$V21,lr$V17/lr$V10)

	Pearson's product-moment correlation

data:  lr$V21 and lr$V17/lr$V10
t = -1.3675, df = 12257, p-value = 0.1715
alternative hypothesis: true correlation is not equal to 0
95 percent confidence interval:
 -0.030046929  0.005352161
sample estimates:
        cor 
-0.01235125 


# Create a consistent dataset that excludes any missing values for variables used in either model
consistent_data <- na.omit(lr[c("V10","V9" ,"V13","V21", "V17", "V23")])

# Fitting the following two models, we found that the interaction between protein lengths (V10) and DNVs burden (V17).  
full_model <- glm(V13 ~ V10+V17+V21, family = binomial(), data = consistent_data)

# Fit the reduced model (assuming the error was from including V17, which should be excluded)
reduced_model <- glm(V13 ~ V10*V17+V21, family = binomial(), data = consistent_data); lrt_result <- anova(reduced_model, full_model, test = "Chisq")
 print(lrt_result)

#####results###
Analysis of Deviance Table

Model 1: V13 ~ V10 * V17 + V21
Model 2: V13 ~ V10 + V17 + V21
  Resid. Df Resid. Dev Df Deviance Pr(>Chi)   
1     12254      13569                        
2     12255      13579 -1  -9.8239 0.001723 **
---
Signif. codes:  0 ‘***’ 0.001 ‘**’ 0.01 ‘*’ 0.05 ‘.’ 0.1 ‘ ’ 1
#########
### The result of interaction, suggesting that the effect of V10 is conditional on V17
> summary (reduced_model)

Call:
glm(formula = V13 ~ V10 * V17 + V21, family = binomial(), data = consistent_data)

Coefficients:
              Estimate Std. Error z value Pr(>|z|)    
(Intercept) -3.106e+00  1.085e-01 -28.616  < 2e-16 ***
V10          5.912e-05  4.704e-05   1.257    0.209    
V17          1.121e-01  7.134e-03  15.712  < 2e-16 ***
V21          4.428e-03  2.710e-04  16.339  < 2e-16 ***
V10:V17     -3.190e-06  5.409e-07  -5.898 3.68e-09 ***
---
Signif. codes:  0 ‘***’ 0.001 ‘**’ 0.01 ‘*’ 0.05 ‘.’ 0.1 ‘ ’ 1

(Dispersion parameter for binomial family taken to be 1)

    Null deviance: 14619  on 12258  degrees of freedom
Residual deviance: 13569  on 12254  degrees of freedom
AIC: 13579

Number of Fisher Scoring iterations: 5


#We found that protein length V10 may be conditional on DNVs burden V17. Thus, a stratified Logistic regression analysis was conducted. 

# create 10 bins
number_of_bins <- 10

# Create bins using the cut function
lr$V17_bins <- cut(lr$V17, breaks = number_of_bins, labels = FALSE)

# Check the creation of bins
table(lr$V17_bins)

#we got the following
  1     2     3     4     5     6     7     8     9    10 
11956   214    52    16     9     4     3     1     2     2 

#We conducted regression for each group
stratified_models <- list()

# Fit a separate model for each bin of V17
for (i in 1:number_of_bins) {
  # Subset the data for the current bin
  subset_data <- lr[lr$V17_bins == i, ]
  # Fit the model only if the bin is not empty
  if (nrow(subset_data) > 0) {
    model_name <- paste("Model_bin", i, sep = "")
    stratified_models[[model_name]] <- glm(V13 ~ V21+V21+V10, family = binomial(), data = subset_data)
  }
}

# Now you can look at the summaries of each model
lapply(stratified_models, summary)


# The relationship between gene length, DNVs burden, and rare variant burden.
consistent_data <- na.omit(lr[c("V10","V17", "V23")])

> head(consistent_data)
    V10 V13 V21 V17
4   742   0 429   9
6   529   0 429   1
7  1231   1 319   3
8   467   0 429   2
9   639   1 429   2
10  347   0 429   4
> cor.test(consistent_data$V10, consistent_data $V17)

	Pearson's product-moment correlation

data:  consistent_data$V10 and consistent_data$V17
t = 77.259, df = 12257, p-value < 2.2e-16
alternative hypothesis: true correlation is not equal to 0
95 percent confidence interval:
 0.5602478 0.5840598
sample estimates:
      cor 
0.5722744 
> cor.test(consistent_data$V10, consistent_data $V23)

	Pearson's product-moment correlation

data:  consistent_data$V10 and consistent_data$V23
t = 217.16, df = 12257, p-value < 2.2e-16
alternative hypothesis: true correlation is not equal to 0
95 percent confidence interval:
 0.8871913 0.8944968
sample estimates:
      cor 
0.8909017 


## check the multicollinearity
> initial_model <- glm(V13 ~ V10 + V17 + V21, family = binomial(), data = lr)

# Check for multicollinearity using VIF
> vif(initial_model)
     V10      V17      V21 
1.721896 1.714719 1.017789 
